# Supplementary material for: PIPITS: an automated pipeline for analyses of fungal internal transcribed spacer sequences from the Illumina sequencing platform
Source: Methods Ecol Evol. 2015 May 25;6(8):973–80. doi: 10.1111/2041-210X.12399 (PMC4981123; doi:10.1111/2041-210X.12399)
Supplement: Supplementary file 1 — Table S1. Duel index primer design. [file MEE3-6-973-s001.xlsx]

## Sheet: Sheet1
ITS Dual- index primer design
These include the MsSeq adapter, index, forward pad, 2 base linker and finally the ITS specific sequence primer (ITS4 or fITS7)
Example of i5 index primer (Forward primer)
Name	MiSeq adapter	i5 index	forward pad	V3 link	ITS4
ITSF.SA501	AATGATACGGCGACCACCGAGATCTACAC	ATCGTACG	TATGGTAATT	GG	TCCTCCGCTTATTGATATGC
Example of i7 index primer (Reverse primer)
Name	MiSeq adapter	i7 index	reverse pad	V3 link	fITS7
ITSR.SA701	CAAGCAGAAGACGGCATACGAGAT	AACTCTCG	AGTCAGTCAG	CC	GTGA[AG]TCATCGAATCTTTG
Primer array
ITSF.SB501	AATGATACGGCGACCACCGAGATCTACACCTACTATATATGGTAATTGGTCCTCCGCTTATTGATATGC
ITSF.SB502	AATGATACGGCGACCACCGAGATCTACACCGTTACTATATGGTAATTGGTCCTCCGCTTATTGATATGC
ITSF.SB503	AATGATACGGCGACCACCGAGATCTACACAGAGTCACTATGGTAATTGGTCCTCCGCTTATTGATATGC
ITSF.SB504	AATGATACGGCGACCACCGAGATCTACACTACGAGACTATGGTAATTGGTCCTCCGCTTATTGATATGC
ITSF.SB505	AATGATACGGCGACCACCGAGATCTACACACGTCTCGTATGGTAATTGGTCCTCCGCTTATTGATATGC
ITSF.SB506	AATGATACGGCGACCACCGAGATCTACACTCGACGAGTATGGTAATTGGTCCTCCGCTTATTGATATGC
ITSF.SB507	AATGATACGGCGACCACCGAGATCTACACGATCGTGTTATGGTAATTGGTCCTCCGCTTATTGATATGC
ITSF.SB508	AATGATACGGCGACCACCGAGATCTACACGTCAGATATATGGTAATTGGTCCTCCGCTTATTGATATGC
ITSR.SA701	CAAGCAGAAGACGGCATACGAGATAACTCTCGAGTCAGTCAGCCGTGA[AG]TCATCGAATCTTTG
ITSR.SA702	CAAGCAGAAGACGGCATACGAGATACTATGTCAGTCAGTCAGCCGTGA[AG]TCATCGAATCTTTG
ITSR.SA703	CAAGCAGAAGACGGCATACGAGATAGTAGCGTAGTCAGTCAGCCGTGA[AG]TCATCGAATCTTTG
ITSR.SA704	CAAGCAGAAGACGGCATACGAGATCAGTGAGTAGTCAGTCAGCCGTGA[AG]TCATCGAATCTTTG
ITSR.SA705	CAAGCAGAAGACGGCATACGAGATCGTACTCAAGTCAGTCAGCCGTGA[AG]TCATCGAATCTTTG
ITSR.SA706	CAAGCAGAAGACGGCATACGAGATCTACGCAGAGTCAGTCAGCCGTGA[AG]TCATCGAATCTTTG
ITSR.SA707	CAAGCAGAAGACGGCATACGAGATGGAGACTAAGTCAGTCAGCCGTGA[AG]TCATCGAATCTTTG
ITSR.SA708	CAAGCAGAAGACGGCATACGAGATGTCGCTCGAGTCAGTCAGCCGTGA[AG]TCATCGAATCTTTG
ITSR.SA709	CAAGCAGAAGACGGCATACGAGATGTCGTAGTAGTCAGTCAGCCGTGA[AG]TCATCGAATCTTTG
ITSR.SA710	CAAGCAGAAGACGGCATACGAGATTAGCAGACAGTCAGTCAGCCGTGA[AG]TCATCGAATCTTTG
ITSR.SA711	CAAGCAGAAGACGGCATACGAGATTCATAGACAGTCAGTCAGCCGTGA[AG]TCATCGAATCTTTG
ITSR.SA712	CAAGCAGAAGACGGCATACGAGATTCGCTATAAGTCAGTCAGCCGTGA[AG]TCATCGAATCTTTG
Sequencing primers
ITSRead.1.	TATGGTAATTGGTCCTCCGCTTATTGATATGC
ITSRead.2.	AGTCAGTCAGCCGTGARTCATCGAATCTTTG
ITSIndex (RC of Read.2)	CAAAGATTCGATGARTCACGGCTGACTGACT
